# Supplementary material for: Neocnidilide and 6-Gingerol as Key Bioactives in Fresh and Dried Centipeda minima: Distinct Th1/Th2 Modulation via NF-κB/JAK-STAT Pathways for Allergic Rhinitis Therapy
Source: Int J Mol Sci. 2025 Sep 5;26(17):8678. doi: 10.3390/ijms26178678 (PMC12429449; doi:10.3390/ijms26178678)
Supplement: Supplementary file 1 [file ijms-26-08678-s001.zip]

Archive with 1 entries (1 files):
- ijms-3696953-supplementary.pdf
